# Supplementary material for: Involvement of Inflammatory Cytokines, Renal NaPi-IIa Cotransporter, and TRAIL Induced-Apoptosis in Experimental Malaria-Associated Acute Kidney Injury
Source: Pathogens. 2024 May 1;13(5):376. doi: 10.3390/pathogens13050376 (PMC12557330; doi:10.3390/pathogens13050376)
Supplement: Supplementary file 1 [file pathogens-13-00376-s001.zip]

Archive with 1 entries (1 files):
- pathogens-2890661-supplementary.pdf
